# Supplementary material for: HDAC11-Mediated Deacetylation of Triosephosphate Isomerase 1 Promotes Idiopathic Pulmonary Fibrosis
Source: Research (Wash D C). 2025 Oct 16;8:0953. doi: 10.34133/research.0953 (PMC12529298; doi:10.34133/research.0953)
Supplement: Supplementary 1 — Graphical Abstract Figs. S1 to S4 Table S1 [file research.0953.f1.zip]

Archive with 7 entries (7 files):
- FigureS1.tif
- FigureS2.tif
- FigureS3.tif
- FigureS4.tif
- Graphical abstract.png
- Supporting Information.docx
- Table1.docx
